# Supplementary material for: Selective Expansion of NKG2C+ Adaptive NK Cells Using K562 Cells Expressing HLA-E
Source: Int J Mol Sci. 2022 Aug 20;23(16):9426. doi: 10.3390/ijms23169426 (PMC9409060; doi:10.3390/ijms23169426)
Supplement: Supplementary file 1 [file ijms-23-09426-s001.zip]

Archive with 1 entries (1 files):
- ijms-1863087-supplementary.pdf
